# Supplementary material for: Unveiling sex-based differences in Parkinson's disease: a comprehensive meta-analysis of transcriptomic studies
Source: Biol Sex Differ. 2022 Nov 22;13:68. doi: 10.1186/s13293-022-00477-5 (PMC9682715; doi:10.1186/s13293-022-00477-5)
Supplement: Supplementary file 1 — Additional file 1: Table S1. Results for all significant genes from all meta-analyses. It includes the adjusted p-value, the LFC and its 95% confidence interval (CI), and the standard error (SE) of the LFC. [file 13293_2022_477_MOESM1_ESM.xlsx]

## Sheet: SubstantiaNigra
	lower_bound	logFC	upper_bound	pvalue	QE	QEp	SE	tau2	I2	H2	p.adjust.fdr	p.adjust.BY	n.studies
ACTR10	0.817	1.205	1.593	0	1.332	0.722	0.198	0	0	1	0	0	4
PEX11B	0.728	1.171	1.614	0	2.206	0.531	0.226	0	0	1	0.002	0.022	4
ABCB1	-0.978	-0.687	-0.397	0	2.693	0.441	0.148	0	0	1	0.004	0.041	4
AK5	0.578	1.019	1.459	0	1.932	0.587	0.225	0	0	1	0.004	0.044	4
ARMCX5	0.375	0.654	0.932	0	1.101	0.777	0.142	0	0	1	0.004	0.041	4
B3GALNT1	0.617	1.071	1.526	0	2.226	0.527	0.232	0	0	1	0.004	0.041	4
CA5A	-0.563	-0.399	-0.235	0	0.706	0.872	0.084	0	0	1	0.004	0.041	4
GTF2H4	-0.4	-0.282	-0.164	0	2.245	0.523	0.06	0	0	1	0.004	0.041	4
HBD	-0.936	-0.657	-0.379	0	2.669	0.446	0.142	0	0	1	0.004	0.041	4
HYAL2	-1.156	-0.808	-0.46	0	3.632	0.304	0.177	0.022	17.411	1.211	0.004	0.043	4
IFITM2	-1.921	-1.349	-0.777	0	1.905	0.592	0.292	0	0	1	0.004	0.041	4
KANK2	-0.843	-0.591	-0.34	0	1.591	0.661	0.128	0	0	1	0.004	0.041	4
KIFAP3	0.72	1.235	1.75	0	2.173	0.537	0.263	0	0	1	0.004	0.041	4
LIMS2	-0.777	-0.544	-0.312	0	0.774	0.856	0.119	0	0	1	0.004	0.041	4
MEAF6	0.534	0.941	1.348	0	1.54	0.673	0.207	0	0	1	0.004	0.044	4
MYO5A	0.382	0.655	0.928	0	0.97	0.809	0.139	0	0	1	0.004	0.041	4
NGFRAP1	0.386	0.641	0.897	0	1.037	0.595	0.13	0	0	1	0.004	0.041	3
PCMT1	0.792	1.324	1.856	0	1.691	0.639	0.272	0	0	1	0.004	0.041	4
PSMB5	0.44	0.766	1.091	0	1.714	0.634	0.166	0	0	1	0.004	0.041	4
RAB13	-1.539	-1.077	-0.616	0	0.615	0.893	0.236	0	0	1	0.004	0.041	4
RBM38	-1.02	-0.72	-0.419	0	3.429	0.33	0.153	0.012	12.515	1.143	0.004	0.041	4
STARD3	-0.868	-0.612	-0.356	0	0.634	0.889	0.131	0	0	1	0.004	0.041	4
TARP	-1.067	-0.747	-0.427	0	2.92	0.404	0.163	0	0	1	0.004	0.041	4
TIMM8B	0.38	0.632	0.884	0	2.489	0.477	0.129	0	0	1	0.004	0.041	4
TUBA1B	0.389	0.66	0.93	0	2.791	0.425	0.138	0	0	1	0.004	0.041	4
VDAC3	0.663	1.16	1.657	0	1.485	0.686	0.254	0	0	1	0.004	0.041	4
ZNF204P	0.736	1.266	1.795	0	1.839	0.606	0.27	0	0	1	0.004	0.041	4
APOO	0.487	0.861	1.235	0	1.15	0.765	0.191	0	0	1	0.005	0.047	4
CALHM2	-0.954	-0.663	-0.373	0	2.899	0.407	0.148	0	0	1	0.005	0.052	4
DYNLL1	0.43	0.763	1.096	0	0.543	0.909	0.17	0	0	1	0.005	0.052	4
ID3	-1.882	-1.306	-0.73	0	1.438	0.697	0.294	0	0	1	0.005	0.055	4
MAP2K4	0.637	1.14	1.643	0	2.597	0.458	0.257	0	0	1	0.005	0.055	4
PGAM1	0.377	0.674	0.971	0	2.907	0.406	0.152	0	0	1	0.005	0.055	4
MRPL15	0.561	1.011	1.46	0	0.703	0.873	0.23	0	0	1	0.006	0.065	4
ATXN10	0.422	0.769	1.116	0	4.084	0.253	0.177	0.034	26.54	1.361	0.007	0.076	4
BEX1	0.574	1.043	1.511	0	1.497	0.683	0.239	0	0	1	0.007	0.075	4
DPY19L2P2	0.477	0.866	1.254	0	1.318	0.725	0.198	0	0	1	0.007	0.074	4
PTPN5	0.58	1.059	1.538	0	0.24	0.625	0.244	0	0	1	0.007	0.076	2
RCAN2	0.71	1.297	1.884	0	1.111	0.774	0.299	0	0	1	0.007	0.076	4
SPATA2L	-0.85	-0.585	-0.32	0	2.557	0.465	0.135	0	0	1	0.007	0.077	4
TRIOBP	-1.085	-0.747	-0.409	0	0.642	0.887	0.172	0	0	1	0.007	0.076	4
ATP6V1E1	0.417	0.77	1.123	0	0.456	0.928	0.18	0	0	1	0.008	0.086	4
C12orf4	0.348	0.641	0.935	0	2.504	0.475	0.15	0	0	1	0.008	0.086	4
ITGA5	-0.82	-0.563	-0.306	0	1.5	0.682	0.131	0	0	1	0.008	0.084	4
SMIM8	0.31	0.572	0.834	0	2.592	0.459	0.134	0	0	1	0.008	0.086	4
ARPC1B	-1.512	-1.035	-0.558	0	2.075	0.557	0.243	0	0	1	0.009	0.091	4
ATAD3A	-0.859	-0.588	-0.317	0	0.338	0.953	0.138	0	0	1	0.009	0.09	4
ATP6V1B2	0.748	1.394	2.041	0	0.319	0.956	0.33	0	0	1	0.009	0.095	4
CLTC	0.16	0.297	0.435	0	1.579	0.664	0.07	0	0	1	0.009	0.095	4
NUP93	0.398	0.741	1.084	0	2.675	0.445	0.175	0	0	1	0.009	0.095	4
OPTN	0.388	0.718	1.049	0	0.266	0.966	0.168	0	0	1	0.009	0.09	4
RP4-781L3.1	-1.433	-0.978	-0.524	0	0.373	0.83	0.232	0	0	1	0.009	0.095	3
TTC1	0.377	0.704	1.031	0	2.139	0.544	0.167	0	0	1	0.009	0.095	4
ALDH1A1	1.012	1.902	2.793	0	1.412	0.703	0.454	0	0	1	0.01	0.107	4
FHOD3	0.678	1.275	1.872	0	0.767	0.857	0.305	0	0	1	0.01	0.107	4
GABARAPL2	0.277	0.525	0.773	0	1.233	0.745	0.126	0	0	1	0.011	0.118	4
MTMR4	0.434	0.818	1.202	0	1.049	0.789	0.196	0	0	1	0.011	0.111	4
SOD1	0.334	0.632	0.931	0	1.264	0.738	0.152	0	0	1	0.011	0.118	4
DYNC1LI1	0.446	0.852	1.258	0	1.783	0.619	0.207	0	0	1	0.012	0.13	4
FAM107A	-1.254	-0.849	-0.445	0	1.758	0.624	0.206	0	0	1	0.012	0.13	4
INPPL1	-1.096	-0.742	-0.388	0	0.661	0.882	0.181	0	0	1	0.012	0.13	4
PFN2	0.351	0.667	0.983	0	0.523	0.914	0.161	0	0	1	0.012	0.121	4
SPA17	0.388	0.74	1.093	0	1.562	0.668	0.18	0	0	1	0.012	0.13	4
BHLHB9	0.325	0.627	0.928	0	1.418	0.701	0.154	0	0	1	0.013	0.141	4
CACNA1A	-0.983	-0.663	-0.344	0	0.97	0.809	0.163	0	0	1	0.013	0.141	4
ENG	-1.128	-0.762	-0.397	0	3.156	0.368	0.187	0.007	4.942	1.052	0.013	0.14	4
GOT2	0.387	0.742	1.096	0	2.375	0.498	0.181	0	0	1	0.013	0.133	4
IFITM3	-1.72	-1.162	-0.604	0	0.441	0.932	0.285	0	0	1	0.013	0.14	4
NIPSNAP3B	0.346	0.669	0.991	0	1.364	0.714	0.165	0	0	1	0.013	0.141	4
RAD17	0.247	0.477	0.707	0	2.189	0.534	0.117	0	0	1	0.013	0.141	4
ADAM23	0.428	0.828	1.228	0	1.044	0.791	0.204	0	0	1	0.014	0.142	4
ARMCX2	0.415	0.811	1.207	0	0.462	0.927	0.202	0	0	1	0.014	0.15	4
ATP6AP1	0.354	0.691	1.028	0	0.808	0.848	0.172	0	0	1	0.014	0.15	4
FAM127A	0.322	0.626	0.93	0	1.552	0.46	0.155	0	0	1	0.014	0.149	3
GOT1	0.678	1.323	1.967	0	0.975	0.807	0.329	0	0	1	0.014	0.15	4
MDH1	0.672	1.307	1.942	0	0.494	0.92	0.324	0	0	1	0.014	0.149	4
MTX2	0.425	0.825	1.225	0	2.147	0.542	0.204	0	0	1	0.014	0.148	4
PPP3CB	0.435	0.85	1.265	0	2.756	0.431	0.212	0	0	1	0.014	0.15	4
SNX16	0.386	0.747	1.109	0	1.213	0.75	0.184	0	0	1	0.014	0.142	4
TBC1D30	0.396	0.766	1.136	0	2.743	0.433	0.189	0	0	1	0.014	0.142	4
ZRSR2	-0.659	-0.444	-0.228	0	1.595	0.661	0.11	0	0	1	0.014	0.149	4
ATP6V1G2	0.599	1.177	1.754	0	0.093	0.993	0.295	0	0	1	0.016	0.164	4
MIR6513	-1.157	-0.775	-0.393	0	1.027	0.598	0.195	0	0	1	0.016	0.172	3
B4GALT6	0.438	0.868	1.299	0	2.794	0.425	0.22	0	0	1	0.017	0.178	4
LAMA5	-0.624	-0.417	-0.211	0	2.507	0.474	0.105	0	0	1	0.017	0.175	4
NDFIP1	0.504	0.997	1.49	0	0.703	0.872	0.252	0	0	1	0.017	0.174	4
OGFOD1	0.276	0.547	0.817	0	1.689	0.639	0.138	0	0	1	0.017	0.174	4
PACSIN3	-0.756	-0.506	-0.257	0	0.661	0.882	0.127	0	0	1	0.017	0.173	4
PI4KA	0.421	0.833	1.245	0	0.793	0.851	0.21	0	0	1	0.017	0.174	4
RRAGA	0.406	0.802	1.198	0	3.492	0.322	0.202	0.024	14.095	1.164	0.017	0.173	4
ATP8A2	0.528	1.053	1.578	0	2.251	0.522	0.268	0	0	1	0.018	0.19	4
MEGF6	-0.657	-0.438	-0.22	0	1.915	0.59	0.112	0	0	1	0.018	0.19	4
THAP10	0.344	0.684	1.023	0	0.158	0.984	0.173	0	0	1	0.018	0.184	4
DLAT	0.351	0.704	1.058	0	3.664	0.3	0.18	0.024	18.129	1.221	0.019	0.204	4
POLR1E	-0.566	-0.377	-0.188	0	1.488	0.685	0.097	0	0	1	0.019	0.204	4
PTS	0.35	0.701	1.052	0	0.889	0.828	0.179	0	0	1	0.019	0.201	4
WASF3	0.313	0.628	0.943	0	0.144	0.986	0.161	0	0	1	0.019	0.204	4
CCDC113	0.786	1.581	2.376	0	0.279	0.597	0.406	0	0	1	0.02	0.204	2
FAM188A	0.376	0.76	1.144	0	0.73	0.694	0.196	0	0	1	0.02	0.207	3
HSPA8	0.417	0.841	1.265	0	2.908	0.406	0.216	0	0	1	0.02	0.207	4
KIF2A	0.406	0.816	1.226	0	4.663	0.198	0.209	0.062	35.663	1.554	0.02	0.204	4
LAPTM4B	0.361	0.73	1.098	0	2.553	0.466	0.188	0	0	1	0.02	0.207	4
OCRL	0.302	0.609	0.916	0	2.051	0.562	0.157	0	0	1	0.02	0.207	4
RFK	0.419	0.847	1.275	0	1.902	0.593	0.218	0	0	1	0.02	0.208	4
LRPPRC	0.322	0.656	0.99	0	2.169	0.538	0.17	0	0	1	0.022	0.233	4
TUBB4B	0.454	0.925	1.397	0	0.683	0.877	0.241	0	0	1	0.022	0.234	4
VPS41	0.218	0.445	0.672	0	2.915	0.405	0.116	0	0	1	0.022	0.234	4
PNMT	-1.188	-0.786	-0.383	0	0.104	0.991	0.205	0	0	1	0.024	0.25	4
TUBA3C	0.225	0.462	0.699	0	1.418	0.701	0.121	0	0	1	0.024	0.256	4
LRRC32	-1.979	-1.306	-0.632	0	4.195	0.241	0.344	0.137	28.48	1.398	0.025	0.266	4
OPLAH	-0.812	-0.536	-0.26	0	2.351	0.503	0.141	0	0	1	0.025	0.265	4
RALGDS	-1.062	-0.701	-0.339	0	1.914	0.591	0.184	0	0	1	0.025	0.266	4
VAV3	0.399	0.823	1.248	0	0.915	0.822	0.216	0	0	1	0.025	0.265	4
APOBEC3C	-0.717	-0.472	-0.228	0	0.81	0.847	0.125	0	0	1	0.026	0.276	4
KCTD12	-1.462	-0.964	-0.466	0	3.12	0.373	0.254	0.011	3.849	1.04	0.026	0.269	4
PRPS1	0.297	0.616	0.935	0	1.121	0.772	0.163	0	0	1	0.026	0.276	4
ATP5J2-PTCD1	-0.616	-0.405	-0.194	0	0.727	0.695	0.108	0	0	1	0.027	0.278	3
BEX4	0.496	1.038	1.58	0	1.039	0.595	0.277	0	0	1	0.027	0.282	3
DCTN3	0.303	0.63	0.957	0	0.678	0.878	0.167	0	0	1	0.027	0.278	4
DCTN6	0.289	0.602	0.915	0	0.532	0.912	0.16	0	0	1	0.027	0.278	4
ELOVL6	0.241	0.505	0.77	0	2.549	0.466	0.135	0	0	1	0.027	0.285	4
NARS2	0.347	0.725	1.104	0	0.978	0.807	0.193	0	0	1	0.027	0.282	4
NECAP1	0.613	1.283	1.953	0	1.392	0.707	0.342	0	0	1	0.027	0.282	4
OXCT1	0.315	0.655	0.995	0	1.664	0.645	0.173	0	0	1	0.027	0.278	4
PTGDR2	-0.657	-0.431	-0.206	0	1.016	0.797	0.115	0	0	1	0.027	0.282	4
SCG5	0.587	1.223	1.86	0	3.683	0.298	0.325	0.083	18.552	1.228	0.027	0.278	4
STAT4	0.432	0.899	1.367	0	3.779	0.286	0.239	0.049	20.624	1.26	0.027	0.278	4
TIMM10B	0.222	0.461	0.7	0	0.241	0.971	0.122	0	0	1	0.027	0.278	4
TOMM70A	0.268	0.559	0.849	0	1.096	0.578	0.148	0	0	1	0.027	0.278	3
ARF3	0.291	0.611	0.931	0	1.858	0.602	0.163	0	0	1	0.028	0.29	4
PSMB7	0.262	0.552	0.842	0	0.497	0.92	0.148	0	0	1	0.028	0.29	4
REEP1	0.666	1.405	2.143	0	0.685	0.877	0.377	0	0	1	0.028	0.295	4
REEP5	0.29	0.609	0.928	0	1.148	0.765	0.163	0	0	1	0.028	0.29	4
UBB	0.191	0.401	0.611	0	0.277	0.964	0.107	0	0	1	0.028	0.29	4
UBXN8	0.337	0.711	1.086	0	0.662	0.882	0.191	0	0	1	0.028	0.296	4
VDAC2	0.277	0.581	0.886	0	0.825	0.843	0.155	0	0	1	0.028	0.29	4
GPRASP1	0.45	0.954	1.457	0	0.619	0.892	0.257	0	0	1	0.029	0.308	4
RNFT2	0.302	0.639	0.976	0	0.238	0.971	0.172	0	0	1	0.029	0.303	4
AMPH	0.782	1.662	2.542	0	0.137	0.987	0.449	0	0	1	0.03	0.313	4
DYNC1I1	0.571	1.215	1.859	0	4.448	0.217	0.329	0.14	32.547	1.483	0.03	0.316	4
GBP6	0.295	0.627	0.959	0	0.15	0.698	0.169	0	0	1	0.03	0.313	2
TSPYL5	0.376	0.798	1.22	0	0.353	0.95	0.215	0	0	1	0.03	0.312	4
C9orf72	0.553	1.182	1.81	0	0.713	0.398	0.321	0	0	1	0.031	0.325	2
GRSF1	0.233	0.496	0.759	0	0.43	0.934	0.134	0	0	1	0.031	0.322	4
TMEM246	0.417	0.89	1.363	0	0.132	0.936	0.241	0	0	1	0.031	0.322	3
APOL1	-0.812	-0.529	-0.247	0	2.476	0.48	0.144	0	0	1	0.032	0.337	4
NELL2	0.497	1.066	1.635	0	0.676	0.879	0.29	0	0	1	0.032	0.34	4
TNXA	-0.895	-0.583	-0.272	0	3.468	0.325	0.159	0.015	13.505	1.156	0.032	0.34	4
SCG3	0.471	1.011	1.552	0	0.087	0.993	0.276	0	0	1	0.033	0.342	4
PPP2CA	0.361	0.779	1.196	0	0.413	0.938	0.213	0	0	1	0.034	0.353	4
ALG6	0.284	0.613	0.943	0	1.602	0.659	0.168	0	0	1	0.035	0.362	4
KCNT1	-1.365	-0.888	-0.41	0	0.711	0.399	0.244	0	0	1	0.035	0.362	2
LOC100132686	-1.2	-0.78	-0.361	0	0.509	0.476	0.214	0	0	1	0.035	0.362	2
RPL27A	-0.946	-0.614	-0.283	0	1.945	0.584	0.169	0	0	1	0.035	0.371	4
SLC25A14	0.247	0.536	0.824	0	1.954	0.582	0.147	0	0	1	0.035	0.367	4
STOM	-1.161	-0.755	-0.349	0	0.294	0.961	0.207	0	0	1	0.035	0.362	4
CLIC1	-1.943	-1.261	-0.58	0	3.364	0.339	0.348	0.053	10.827	1.121	0.036	0.373	4
CSPG4	-0.689	-0.447	-0.205	0	0.037	0.998	0.123	0	0	1	0.036	0.377	4
NME1	0.416	0.904	1.392	0	0.693	0.875	0.249	0	0	1	0.036	0.373	4
HSPG2	-0.791	-0.513	-0.234	0	4.475	0.215	0.142	0.026	32.962	1.492	0.037	0.391	4
ZNF296	-1.082	-0.701	-0.321	0	0.878	0.349	0.194	0	0	1	0.037	0.391	2
CYBA	-1.184	-0.767	-0.35	0	2.913	0.405	0.213	0	0	1	0.039	0.403	4
FKSG49	-0.823	-0.532	-0.242	0	2.082	0.556	0.148	0	0	1	0.039	0.41	4
ATP6V0D1	0.358	0.788	1.218	0	1.613	0.657	0.219	0	0	1	0.04	0.414	4
CADPS	0.392	0.867	1.343	0	1.846	0.605	0.242	0	0	1	0.04	0.417	4
GPR4	-1.082	-0.7	-0.317	0	3.953	0.267	0.195	0.039	24.108	1.318	0.04	0.417	4
HN1	0.371	0.82	1.269	0	1.744	0.418	0.229	0	0	1	0.04	0.417	3
MIA3	0.257	0.566	0.875	0	0.697	0.874	0.158	0	0	1	0.04	0.417	4
NDN	0.311	0.686	1.061	0	1.858	0.602	0.191	0	0	1	0.04	0.417	4
NME4	-0.964	-0.623	-0.282	0	3.063	0.382	0.174	0.003	2.06	1.021	0.04	0.417	4
TERF2IP	0.262	0.58	0.897	0	1.213	0.75	0.162	0	0	1	0.04	0.417	4
ACOT7	0.442	0.985	1.527	0	1.717	0.633	0.277	0	0	1	0.041	0.43	4
AKAP11	0.172	0.381	0.59	0	2.116	0.549	0.107	0	0	1	0.041	0.425	4
ANXA2	-1.117	-0.72	-0.323	0	2.457	0.483	0.203	0	0	1	0.041	0.43	4
APOC2	-0.843	-0.544	-0.245	0	0.485	0.922	0.153	0	0	1	0.041	0.429	4
ATP5B	0.355	0.792	1.229	0	0.261	0.878	0.223	0	0	1	0.041	0.43	3
CSTF3	0.211	0.468	0.725	0	1.298	0.73	0.131	0	0	1	0.041	0.424	4
DCLK1	0.425	0.948	1.471	0	0.144	0.986	0.267	0	0	1	0.041	0.43	4
F8A1	0.278	0.616	0.955	0	2.792	0.425	0.173	0	0	1	0.041	0.426	4
FBXO16	-0.989	-0.637	-0.285	0	1.004	0.8	0.18	0	0	1	0.041	0.432	4
FDX1	0.267	0.595	0.923	0	0.457	0.928	0.167	0	0	1	0.041	0.43	4
HLA-E	-0.961	-0.619	-0.277	0	2.773	0.428	0.174	0	0	1	0.041	0.43	4
IGFBP7	-1.205	-0.777	-0.349	0	2.84	0.417	0.218	0	0	1	0.041	0.43	4
OPA1	0.306	0.679	1.051	0	1.437	0.697	0.19	0	0	1	0.041	0.425	4
PTP4A3	-0.888	-0.573	-0.257	0	1.982	0.576	0.161	0	0	1	0.041	0.43	4
SHROOM2	0.272	0.609	0.945	0	1.205	0.752	0.172	0	0	1	0.041	0.431	4
UQCRFS1	0.301	0.672	1.043	0	0.997	0.802	0.189	0	0	1	0.041	0.43	4
C10orf88	0.25	0.562	0.874	0	1.388	0.708	0.159	0	0	1	0.042	0.439	4
CHCHD2	0.244	0.547	0.85	0	1.911	0.591	0.154	0	0	1	0.042	0.439	4
CHGB	0.714	1.606	2.498	0	0.983	0.805	0.455	0	0	1	0.042	0.442	4
ERC2	0.574	1.29	2.005	0	2.603	0.457	0.365	0	0	1	0.042	0.439	4
LCMT1	0.252	0.568	0.883	0	2.168	0.538	0.161	0	0	1	0.042	0.442	4
MT1M	-2.036	-1.31	-0.585	0	1.975	0.578	0.37	0	0	1	0.042	0.439	4
SLC38A6	0.295	0.663	1.031	0	3.752	0.29	0.188	0.034	20.04	1.251	0.042	0.439	4
TMX2	0.218	0.49	0.761	0	1.51	0.68	0.139	0	0	1	0.042	0.439	4
ACADS	-0.554	-0.355	-0.157	0	1.565	0.667	0.101	0	0	1	0.043	0.452	4
GLRB	0.524	1.183	1.842	0	1.433	0.698	0.336	0	0	1	0.043	0.452	4
KLK4	-1.284	-0.824	-0.365	0	0.163	0.687	0.234	0	0	1	0.043	0.452	2
LRRC49	0.402	0.908	1.414	0	0.403	0.94	0.258	0	0	1	0.043	0.452	4
SNAP91	0.641	1.447	2.253	0	2.342	0.505	0.411	0	0	1	0.043	0.452	4
YWHAG	0.441	0.996	1.551	0	0.286	0.592	0.283	0	0	1	0.043	0.452	2
ZNF667	0.164	0.371	0.578	0	2.716	0.437	0.106	0	0	1	0.043	0.452	4
HDHD2	0.405	0.919	1.433	0	0.861	0.353	0.262	0	0	1	0.044	0.459	2
NSG1	0.634	1.443	2.251	0	1.217	0.749	0.413	0	0	1	0.044	0.46	4
RAN	0.261	0.594	0.928	0	0.182	0.98	0.17	0	0	1	0.044	0.462	4
RBKS	0.177	0.403	0.629	0	3.169	0.366	0.115	0.004	5.329	1.056	0.044	0.459	4
SCG2	0.771	1.751	2.732	0	1.271	0.736	0.5	0	0	1	0.044	0.459	4
SLC25A3	0.231	0.526	0.82	0	2.76	0.43	0.15	0	0	1	0.044	0.459	4
SMPX	0.339	0.771	1.202	0	1.639	0.651	0.22	0	0	1	0.044	0.46	4
SPINT2	0.335	0.762	1.189	0	0.214	0.975	0.218	0	0	1	0.044	0.46	4
TMSB10	-1.056	-0.677	-0.298	0	2.745	0.433	0.193	0	0	1	0.044	0.459	4
UCHL1	0.473	1.071	1.67	0	4.339	0.227	0.305	0.115	30.861	1.446	0.044	0.458	4
VSNL1	0.751	1.704	2.657	0	0.732	0.866	0.486	0	0	1	0.044	0.459	4
CLASRP	-0.852	-0.545	-0.238	0.001	1.401	0.705	0.157	0	0	1	0.045	0.469	4
ENPP2	0.345	0.79	1.235	0.001	2.708	0.439	0.227	0	0	1	0.045	0.469	4
KLHL26	0.252	0.575	0.899	0	3.328	0.344	0.165	0.012	9.855	1.109	0.045	0.468	4
MAN2A2	0.235	0.538	0.841	0	0.941	0.816	0.154	0	0	1	0.045	0.468	4
MAP1LC3B	0.258	0.591	0.923	0	1.249	0.741	0.17	0	0	1	0.045	0.468	4
MICALL2	-0.841	-0.538	-0.236	0	2.279	0.517	0.154	0	0	1	0.045	0.466	4
MORF4L1	0.248	0.568	0.888	0.001	1.073	0.784	0.163	0	0	1	0.045	0.471	4
MT1E	-1.187	-0.76	-0.333	0	0.354	0.949	0.218	0	0	1	0.045	0.468	4
MT2A	-1.146	-0.734	-0.321	0	2.592	0.459	0.211	0	0	1	0.045	0.468	4
SH2B2	-1.198	-0.766	-0.334	0.001	2.543	0.468	0.22	0	0	1	0.045	0.472	4
TAGLN3	0.476	1.091	1.705	0.001	1.397	0.706	0.314	0	0	1	0.045	0.469	4
DNAJC1	-0.823	-0.526	-0.229	0.001	3.466	0.325	0.152	0.015	13.456	1.155	0.046	0.484	4
ANP32B	-0.799	-0.51	-0.221	0.001	1.104	0.776	0.147	0	0	1	0.047	0.496	4
LOC101928717	-0.623	-0.398	-0.173	0.001	0.392	0.822	0.115	0	0	1	0.047	0.487	3
LOC101930324	0.602	1.391	2.181	0.001	1.004	0.605	0.403	0	0	1	0.047	0.496	3
TMEM35	0.586	1.352	2.118	0.001	0.953	0.621	0.391	0	0	1	0.047	0.49	3
ACTR3B	0.288	0.667	1.046	0.001	0.642	0.887	0.193	0	0	1	0.048	0.504	4
CFB	-0.717	-0.457	-0.198	0.001	1.673	0.643	0.133	0	0	1	0.048	0.502	4
PDGFRB	-0.906	-0.578	-0.25	0.001	0.216	0.975	0.167	0	0	1	0.048	0.498	4
CERK	0.319	0.742	1.165	0.001	0.377	0.945	0.216	0	0	1	0.049	0.513	4
EEF1E1	0.219	0.509	0.799	0.001	0.372	0.946	0.148	0	0	1	0.049	0.515	4
HPRT1	0.533	1.241	1.949	0.001	0.392	0.942	0.361	0	0	1	0.049	0.515	4
NUPR1	-1.207	-0.769	-0.331	0.001	1.371	0.712	0.224	0	0	1	0.049	0.513	4
PXK	-0.886	-0.564	-0.243	0.001	0.61	0.435	0.164	0	0	1	0.049	0.511	2

## Sheet: Striatum
	lower_bound	logFC	upper_bound	pvalue	QE	QEp	SE	tau2	I2	H2	p.adjust.fdr	p.adjust.BY	n.studies
MED31	0.227	0.384	0.541	0	0.325	0.85	0.08	0	0	1	0.026	0.265	3

## Sheet: All_regions
	lower_bound	logFC	upper_bound	pvalue	QE	QEp	SE	tau2	I2	H2	p.adjust.fdr	p.adjust.BY	n.studies
LAMA5	-0.586	-0.417	-0.249	0	1.216	0.976	0.086	0	0	1	0.018	0.198	7
PRDM12	-0.659	-0.468	-0.278	0	5.237	0.514	0.097	0	0	1	0.018	0.198	7
BZW1	0.216	0.38	0.544	0	4.688	0.584	0.084	0	0	1	0.029	0.307	7
GPR4	-0.807	-0.562	-0.316	0	6.993	0.321	0.125	0.016	14.205	1.166	0.029	0.307	7
IL15RA	-0.489	-0.339	-0.19	0	2.898	0.822	0.076	0	0	1	0.029	0.307	7
MAP3K6	-0.504	-0.349	-0.195	0	5.377	0.496	0.079	0	0	1	0.029	0.307	7
MEGF6	-0.617	-0.428	-0.239	0	2.41	0.79	0.096	0	0	1	0.029	0.307	6
TMX2	0.282	0.491	0.7	0	4.07	0.539	0.106	0	0	1	0.029	0.307	6
ATP5J2-PTCD1	-0.606	-0.418	-0.23	0	1.725	0.631	0.096	0	0	1	0.032	0.337	4
PNMT	-0.845	-0.583	-0.321	0	2.037	0.916	0.133	0	0	1	0.032	0.337	7
ITGA5	-0.653	-0.447	-0.242	0	5.326	0.503	0.105	0	0	1	0.042	0.449	7
OPTN	0.203	0.376	0.549	0	4.889	0.558	0.088	0	0	1	0.042	0.449	7
AC073283.7	-4.395	-3.005	-1.616	0	1.203	0.273	0.709	0.269	16.903	1.203	0.043	0.457	2
RASIP1	-0.461	-0.314	-0.167	0	3.088	0.798	0.075	0	0	1	0.048	0.509	7
UBA6	0.213	0.399	0.585	0	0.761	0.979	0.095	0	0	1	0.048	0.509	6
