# Supplementary material for: Unveiling sex-based differences in Parkinson's disease: a comprehensive meta-analysis of transcriptomic studies
Source: Biol Sex Differ. 2022 Nov 22;13:68. doi: 10.1186/s13293-022-00477-5 (PMC9682715; doi:10.1186/s13293-022-00477-5)
Supplement: Supplementary file 2 — Additional file 2: Table S2. List of R packages and versions used in this work. [file 13293_2022_477_MOESM2_ESM.xlsx]

## Sheet: Sheet1
Software / R package	Version
R	3.6.3
AnnotationDbi	1.46.1
ArrayExpress	1.44.0
Biobase	2.44.0
BiocGenerics	0.30.0
clusterProfiler	3.12.0
dplyr	1.0.7
factoextra	1.0.7
futile.logger	1.4.3
GEOquery	2.52.0
ggplot2	3.3.5
Iranges	2.18.3
limma	3.40.6
mdgsa	1.16.0
org.Hs.eg.db	3.8.2
plotly	4.9.4.1
S4Vectors	0.22.1
stringr	1.4.0
VennDiagram	1.6.20
