# Supplementary material for: Unveiling sex-based differences in Parkinson's disease: a comprehensive meta-analysis of transcriptomic studies
Source: Biol Sex Differ. 2022 Nov 22;13:68. doi: 10.1186/s13293-022-00477-5 (PMC9682715; doi:10.1186/s13293-022-00477-5)
Supplement: Supplementary file 3 — Additional file 3: Table S3. VIPER results for each TF evaluated. It includes the adjusted p-value, the NES, the size of the regulons and their functional annotation (From Gene Ontology Biological Processes). [file 13293_2022_477_MOESM3_ESM.xlsx]

## Sheet: tf_activity_results
TF	NES	Size	pvalue	FDR	GO.BP
ADNP	-3.3629	340	0.0008	0.0073	GO:0006357, GO:0010468
AHR	-1.6634	42	0.0962	0.2639	GO:0001568, GO:0006355, GO:0006357, GO:0006805, GO:0006915, GO:0007049, GO:0009410, GO:0009636, GO:0010468, GO:0019933, GO:0030522, GO:0030888, GO:0032922, GO:0045892, GO:0045893, GO:0071320, GO:1904322, GO:1904613
AR	-0.1771	129	0.8595	0.9467	GO:0000122, GO:0001701, GO:0003073, GO:0003382, GO:0006357, GO:0006367, GO:0007165, GO:0007267, GO:0007283, GO:0007338, GO:0008284, GO:0008285, GO:0008584, GO:0010628, GO:0016579, GO:0019102, GO:0030518, GO:0030520, GO:0030521, GO:0030522, GO:0033148, GO:0033327, GO:0035264, GO:0042327, GO:0043410, GO:0043568, GO:0045597, GO:0045720, GO:0045726, GO:0045893, GO:0045944, GO:0045945, GO:0048638, GO:…
ARID2	-0.5455	29	0.5854	0.8022	GO:0003007, GO:0006337, GO:0006355, GO:0008285, GO:0030336, GO:0042592, GO:0048568, GO:0060038, GO:0060982, GO:1905168
ARNT	0.5345	61	0.593	0.8022	GO:0001666, GO:0001892, GO:0001938, GO:0006357, GO:0006805, GO:0010575, GO:0030154, GO:0030522, GO:0030949, GO:0033235, GO:0043619, GO:0045648, GO:0045821, GO:0045944, GO:0046886, GO:0061418
ASCL1	0.9132	49	0.3611	0.6486	GO:0000122, GO:0001764, GO:0003358, GO:0003359, GO:0006357, GO:0007219, GO:0007346, GO:0007400, GO:0007405, GO:0007423, GO:0007507, GO:0010226, GO:0010468, GO:0014003, GO:0021527, GO:0021530, GO:0021750, GO:0021892, GO:0021902, GO:0021954, GO:0021987, GO:0022008, GO:0030182, GO:0030856, GO:0032526, GO:0043066, GO:0043525, GO:0045665, GO:0045666, GO:0045747, GO:0045787, GO:0045892, GO:0045944, GO:…
ATF3	2.7763	46	0.0055	0.0306	GO:0000122, GO:0006094, GO:0006357, GO:0008284, GO:0034198, GO:0035914, GO:0036499, GO:0045944, GO:0061394, GO:0070373, GO:1903984, GO:1990440
ATF7	-0.8368	27	0.4027	0.679	GO:0006355, GO:0006357, GO:0016032
BACH1	0.2566	28	0.7975	0.9077	GO:0000083, GO:0000117, GO:0000122, GO:0006281, GO:0006355, GO:0006357, GO:0045944, GO:0061418
BACH2	-0.9858	49	0.3242	0.6118	GO:0000122, GO:0006357, GO:0051170, GO:0090721
BATF	-3.0796	45	0.0021	0.0136	GO:0001816, GO:0002320, GO:0006357, GO:0006974, GO:0019221, GO:0030330, GO:0042832, GO:0043011, GO:0045064, GO:0045190, GO:0045944, GO:0060218, GO:0072539, GO:0072540
BCL11A	0.6075	35	0.5436	0.7863	GO:0000122, GO:0006357, GO:0010628, GO:0016925, GO:1903860, GO:1904800, GO:1905232, GO:2000171, GO:2000173
BCL6	3.3286	45	0.0009	0.0075	GO:0000122, GO:0000902, GO:0001817, GO:0001953, GO:0002467, GO:0002634, GO:0002682, GO:0002903, GO:0006357, GO:0006954, GO:0006974, GO:0007266, GO:0007283, GO:0008104, GO:0008285, GO:0019221, GO:0030036, GO:0030183, GO:0030308, GO:0030890, GO:0031065, GO:0032764, GO:0035024, GO:0042092, GO:0042127, GO:0042981, GO:0043065, GO:0043087, GO:0043380, GO:0045591, GO:0045595, GO:0045629, GO:0045666, GO:…
BHLHE40	1.3866	53	0.1656	0.3948	GO:0000122, GO:0006355, GO:0006357, GO:0007623, GO:0009952, GO:0032922, GO:0042752, GO:0043153, GO:0043433, GO:0045892, GO:0050767
BRF2	2.1148	332	0.0345	0.1289	GO:0006352, GO:0006359, GO:0034599, GO:0070897
CBX2	-0.7852	353	0.4324	0.7162	GO:0000122, GO:0006325, GO:0030154, GO:0045137
CEBPA	-2.9157	146	0.0035	0.0208	GO:0000050, GO:0000122, GO:0001889, GO:0001892, GO:0006091, GO:0006355, GO:0006357, GO:0007005, GO:0007219, GO:0008203, GO:0008285, GO:0016032, GO:0019221, GO:0030099, GO:0030225, GO:0030324, GO:0030851, GO:0032436, GO:0042593, GO:0043032, GO:0045444, GO:0045600, GO:0045669, GO:0045736, GO:0045892, GO:0045944, GO:0045945, GO:0048469, GO:0048839, GO:0050729, GO:0050872, GO:0050873, GO:0055088, GO:…
CEBPB	-2.1523	40	0.0314	0.1216	GO:0000122, GO:0001541, GO:0001892, GO:0006355, GO:0006357, GO:0006953, GO:0006954, GO:0006955, GO:0007613, GO:0030182, GO:0032675, GO:0032753, GO:0033598, GO:0034976, GO:0042130, GO:0042742, GO:0043524, GO:0045595, GO:0045600, GO:0045669, GO:0045670, GO:0045893, GO:0045944, GO:0050729, GO:0050873, GO:0060644, GO:0070059, GO:0070169, GO:0071222, GO:0071230, GO:0071347, GO:0071407, GO:0072574, GO:…
CEBPG	-0.0491	44	0.9608	0.9797	GO:0001889, GO:0006357, GO:0006955, GO:0016071, GO:0030183, GO:0032729, GO:0042267, GO:0043353, GO:0043388, GO:0043433, GO:0045739, GO:0045944, GO:0051091
CEBPZ	0.5239	300	0.6004	0.8022	GO:0045944
CLOCK	-0.7075	48	0.4792	0.7272	GO:0000077, GO:0006355, GO:0006357, GO:0006473, GO:0007165, GO:0007283, GO:0007623, GO:0009648, GO:0016573, GO:0032922, GO:0042634, GO:0042752, GO:0043161, GO:0045892, GO:0045893, GO:0045944, GO:0050729, GO:0050796, GO:0051092, GO:0051775, GO:0071479, GO:2000074, GO:2000323
CREB1	1.2793	75	0.2008	0.4357	GO:0001666, GO:0006357, GO:0006366, GO:0006468, GO:0007165, GO:0007179, GO:0007409, GO:0007568, GO:0007595, GO:0007613, GO:0007623, GO:0008361, GO:0008542, GO:0010033, GO:0010944, GO:0014823, GO:0016032, GO:0021983, GO:0032916, GO:0033363, GO:0033762, GO:0034670, GO:0035094, GO:0035729, GO:0036120, GO:0040018, GO:0042493, GO:0042752, GO:0043065, GO:0045600, GO:0045672, GO:0045893, GO:0045899, GO:…
CREM	0.7994	51	0.4241	0.7079	GO:0000122, GO:0006006, GO:0006355, GO:0006357, GO:0006631, GO:0007165, GO:0007275, GO:0007283, GO:0030154, GO:0042752, GO:0048384, GO:0048511
CTCF	0.2607	114	0.7943	0.9077	GO:0000122, GO:0006306, GO:0006349, GO:0006357, GO:0007059, GO:0008285, GO:0010216, GO:0010628, GO:0016584, GO:0031060, GO:0035065, GO:0040029, GO:0040030, GO:0045892, GO:0045893, GO:0070602, GO:0071459, GO:0071514
CTCFL	-2.0755	49	0.0379	0.1354	GO:0006349, GO:0006357, GO:0007049, GO:0010628, GO:0016571, GO:0043046, GO:0045893, GO:0045944, GO:0051569
CUX1	-1.7149	39	0.0864	0.2466	GO:0000122, GO:0000301, GO:0006357, GO:0007275, GO:0050775
CXXC4	-0.1094	469	0.9129	0.9692	GO:0007352, GO:0016055, GO:0030178
DEAF1	-0.2836	126	0.7767	0.9077	GO:0000122, GO:0001843, GO:0006357, GO:0006366, GO:0007281, GO:0009653, GO:0033599, GO:0045892, GO:0045893, GO:0048706
DNMT1	0.3576	48	0.7207	0.8713	GO:0000122, GO:0006306, GO:0006325, GO:0007265, GO:0010216, GO:0010628, GO:0010629, GO:0045814, GO:0051571, GO:0051573, GO:0090116, GO:0090309, GO:1904707, GO:1905460, GO:1905931
DUX4	-0.065	35	0.9482	0.9751	GO:0006357, GO:0006915, GO:0007275, GO:0008285, GO:0045944, GO:0070317
E2F1	-1.773	311	0.0762	0.2236	GO:0000077, GO:0000082, GO:0000083, GO:0000122, GO:0006351, GO:0006355, GO:0006357, GO:0006977, GO:0007283, GO:0008630, GO:0010628, GO:0016032, GO:0030900, GO:0043065, GO:0043276, GO:0043392, GO:0045599, GO:0045892, GO:0045893, GO:0045944, GO:0048146, GO:0048255, GO:0060252, GO:0070317, GO:0070345, GO:0071398, GO:0071456, GO:0071466, GO:0071930, GO:0072332, GO:1900740, GO:1990086, GO:1990090, GO:…
E2F4	0.3222	227	0.7473	0.891	GO:0000083, GO:0002064, GO:0006357, GO:0006884, GO:0006977, GO:0008015, GO:0009887, GO:0042127, GO:0044458, GO:0045944, GO:0098534, GO:1903251
E2F6	2.2201	67	0.0264	0.1081	GO:0000083, GO:0000122, GO:0006357, GO:0070317
E2F7	-0.5891	30	0.5558	0.7987	GO:0000122, GO:0001890, GO:0002040, GO:0006357, GO:0006977, GO:0008285, GO:0030330, GO:0032466, GO:0032877, GO:0045944, GO:0060707, GO:0060718, GO:0070365, GO:0071930, GO:2000134
EBF1	-1.9296	73	0.0537	0.1764	GO:0006357, GO:0007275
EGR1	-0.4612	122	0.6447	0.8355	GO:0000122, GO:0001666, GO:0002931, GO:0006357, GO:0009749, GO:0010628, GO:0030217, GO:0030509, GO:0032722, GO:0032731, GO:0032868, GO:0032922, GO:0033233, GO:0035914, GO:0042981, GO:0044849, GO:0045475, GO:0045893, GO:0045944, GO:0046886, GO:0060086, GO:0060337, GO:0061418, GO:0070498, GO:0071480, GO:0071504, GO:0071506, GO:0072110, GO:0072303, GO:0090090, GO:0098759, GO:1901216, GO:1902895, GO:…
ELF1	-1.367	48	0.1716	0.4037	GO:0001959, GO:0006357, GO:0030154, GO:0045893, GO:0045944, GO:0050855
ELF3	0.1441	48	0.8854	0.9629	GO:0001824, GO:0006357, GO:0006366, GO:0006954, GO:0030154, GO:0030198, GO:0030855, GO:0045747, GO:0045892, GO:0045944, GO:0060056
ELK1	-1.7165	31	0.0861	0.2466	GO:0006357, GO:0009416, GO:0030154, GO:0045893, GO:0045944, GO:0071394, GO:0071480, GO:0071774, GO:1901216
ESR1	-3.1411	153	0.0017	0.0118	GO:0000122, GO:0001547, GO:0002064, GO:0006338, GO:0006355, GO:0006357, GO:0006367, GO:0007165, GO:0007200, GO:0007204, GO:0008209, GO:0008584, GO:0010629, GO:0010863, GO:0016579, GO:0030111, GO:0030518, GO:0030520, GO:0032355, GO:0033146, GO:0034121, GO:0042981, GO:0043124, GO:0043433, GO:0043627, GO:0045893, GO:0045899, GO:0045944, GO:0048146, GO:0048863, GO:0050727, GO:0051091, GO:0051897, GO:…
ESRRA	-1.0673	62	0.2858	0.5639	GO:0006355, GO:0006357, GO:0006367, GO:0007005, GO:0030522, GO:0043401, GO:0045944
ETS1	-3.1317	139	0.0017	0.0118	GO:0001666, GO:0006357, GO:0006955, GO:0007565, GO:0008284, GO:0008285, GO:0009612, GO:0010595, GO:0010628, GO:0010715, GO:0021854, GO:0021983, GO:0030154, GO:0030578, GO:0032355, GO:0034616, GO:0043536, GO:0044849, GO:0045648, GO:0045765, GO:0045766, GO:0045893, GO:0045944, GO:0048870, GO:0050729, GO:0051272, GO:0060055, GO:0070301, GO:0070555, GO:1902895, GO:1904996
ETS2	-3.1961	30	0.0014	0.0101	GO:0000122, GO:0001501, GO:0006357, GO:0030154, GO:0045893
ETV1	-0.8836	27	0.3769	0.6672	GO:0006357, GO:0006366, GO:0030154, GO:0045944, GO:0048935
ETV6	-0.1849	87	0.8533	0.9447	GO:0000122, GO:0006357, GO:0007296, GO:0022008, GO:0030154, GO:0045944, GO:0071425, GO:0097152
FOS	-1.6371	88	0.1016	0.2639	GO:0001661, GO:0006306, GO:0006357, GO:0006366, GO:0006954, GO:0007179, GO:0007399, GO:0007565, GO:0007568, GO:0009409, GO:0009416, GO:0009629, GO:0009636, GO:0019221, GO:0030431, GO:0031668, GO:0032496, GO:0032570, GO:0032870, GO:0034614, GO:0035902, GO:0035914, GO:0035994, GO:0038095, GO:0042493, GO:0045672, GO:0045893, GO:0045944, GO:0051090, GO:0051412, GO:0051591, GO:0060395, GO:0071276, GO:…
FOXA1	-0.2327	31	0.816	0.9218	GO:0000122, GO:0006338, GO:0006357, GO:0007219, GO:0009653, GO:0010719, GO:0021904, GO:0030154, GO:0032355, GO:0033148, GO:0042445, GO:0042593, GO:0043065, GO:0045666, GO:0045880, GO:0045931, GO:0045944, GO:0048646, GO:0048665, GO:0051091, GO:0060441, GO:0060487, GO:0060528, GO:0060738, GO:0060740, GO:0060741, GO:0060743, GO:0061144, GO:0071542, GO:1902691, GO:2000049
FOXJ2	-0.0336	32	0.9732	0.9835	GO:0006357, GO:0016525, GO:0045944, GO:0110059, GO:1904707
FOXK1	0.3943	77	0.6933	0.8682	GO:0000122, GO:0001678, GO:0006357, GO:0007517, GO:0010507, GO:0010906, GO:0016032, GO:0016579, GO:0030154, GO:0042594, GO:0045892, GO:0045893, GO:0061621
FOXK2	0.1322	48	0.8948	0.9629	GO:0000122, GO:0001678, GO:0006355, GO:0006357, GO:0010507, GO:0010906, GO:0016579, GO:0042594, GO:0045892, GO:0045893, GO:0045944, GO:0061621
FOXM1	-1.3146	34	0.1886	0.422	GO:0000086, GO:0000122, GO:0006281, GO:0006357, GO:0006978, GO:0008284, GO:0032873, GO:0042127, GO:0045892, GO:0045893, GO:0045944, GO:0046578, GO:0051726, GO:0071156, GO:0090344, GO:2000377, GO:2000781
FOXO1	-1.5038	42	0.1326	0.3347	GO:0001659, GO:0001678, GO:0006357, GO:0006473, GO:0006914, GO:0006915, GO:0006974, GO:0008286, GO:0009267, GO:0010508, GO:0019221, GO:0031018, GO:0032869, GO:0032873, GO:0034599, GO:0043065, GO:0043066, GO:0045444, GO:0045599, GO:0045732, GO:0045892, GO:0045893, GO:0045944, GO:0070166, GO:0070301, GO:0070417, GO:0070542, GO:0071455, GO:0071549, GO:0071732, GO:0097009, GO:1902617, GO:1903243
FOXO3	-1.6833	38	0.0923	0.2602	GO:0000122, GO:0006357, GO:0006390, GO:0006417, GO:0006915, GO:0010508, GO:0014737, GO:0019221, GO:0030336, GO:0033209, GO:0034599, GO:0042149, GO:0042594, GO:0043065, GO:0043525, GO:0045648, GO:0045893, GO:0045944, GO:0070542, GO:1902895
FOXP1	0.0651	166	0.9481	0.9751	GO:0000122, GO:0002903, GO:0006357, GO:0006974, GO:0010468, GO:0010595, GO:0010629, GO:0030316, GO:0032496, GO:0032625, GO:0032651, GO:0032655, GO:0032680, GO:0035019, GO:0036035, GO:0042116, GO:0042117, GO:0042118, GO:0045655, GO:0045892, GO:0048661, GO:0050727, GO:0050861, GO:0060766, GO:0061470, GO:1900424, GO:1901256, GO:1901509, GO:2000341
FOXP2	1.0312	33	0.3025	0.5913	GO:0000122, GO:0006357, GO:0021757, GO:0021758, GO:0021987, GO:0033574, GO:0045892, GO:0098582
GABPA	1.2909	50	0.1967	0.4312	GO:0000122, GO:0001825, GO:0006357, GO:0007005, GO:0010628, GO:0030154, GO:0045653, GO:0045944, GO:1903351
GATA2	-2.0617	40	0.0392	0.1354	GO:0001655, GO:0001709, GO:0001764, GO:0001892, GO:0006357, GO:0006909, GO:0007204, GO:0007596, GO:0010628, GO:0010629, GO:0010725, GO:0021514, GO:0021533, GO:0021902, GO:0021954, GO:0021983, GO:0033993, GO:0035019, GO:0035065, GO:0035854, GO:0042472, GO:0043306, GO:0043536, GO:0045165, GO:0045599, GO:0045648, GO:0045650, GO:0045654, GO:0045666, GO:0045746, GO:0045766, GO:0045944, GO:0048469, GO:…
GATA3	-0.6607	69	0.5088	0.7511	GO:0000122, GO:0001701, GO:0001709, GO:0001764, GO:0001806, GO:0001817, GO:0001822, GO:0001823, GO:0002088, GO:0002520, GO:0002572, GO:0003180, GO:0003215, GO:0003281, GO:0006338, GO:0006357, GO:0006952, GO:0006959, GO:0007165, GO:0007411, GO:0007596, GO:0008285, GO:0008584, GO:0009615, GO:0009653, GO:0009791, GO:0009967, GO:0010332, GO:0010595, GO:0010719, GO:0010975, GO:0014065, GO:0016579, GO:…
GATA6	0.565	52	0.5721	0.8022	GO:0000122, GO:0001701, GO:0001889, GO:0001949, GO:0002759, GO:0003148, GO:0003309, GO:0003310, GO:0006357, GO:0006644, GO:0007493, GO:0007596, GO:0008584, GO:0014898, GO:0030855, GO:0032526, GO:0032911, GO:0032912, GO:0035239, GO:0042493, GO:0043066, GO:0043627, GO:0044267, GO:0045165, GO:0045766, GO:0045892, GO:0045893, GO:0045944, GO:0048645, GO:0051145, GO:0051891, GO:0055007, GO:0060045, GO:…
GFI1B	0.4086	29	0.6829	0.8615	GO:0000122, GO:0006325, GO:0006357, GO:0007275, GO:0045944, GO:1903706, GO:2000134
GLI1	-0.9893	79	0.3225	0.6118	GO:0001649, GO:0006357, GO:0007224, GO:0007283, GO:0007418, GO:0008284, GO:0008589, GO:0009611, GO:0009913, GO:0009953, GO:0009954, GO:0021696, GO:0021938, GO:0021983, GO:0030324, GO:0030850, GO:0045667, GO:0045740, GO:0045880, GO:0045893, GO:0045944, GO:0048546, GO:0060032, GO:0060045, GO:0060070, GO:0090090, GO:0097421, GO:1902808, GO:2000345
GLYR1	1.4613	432	0.1439	0.351	GO:0035066, GO:0045944
GRHL2	-0.2548	74	0.7988	0.9077	GO:0001843, GO:0003208, GO:0003382, GO:0006357, GO:0007155, GO:0007420, GO:0008283, GO:0008544, GO:0021915, GO:0034329, GO:0035264, GO:0042733, GO:0043010, GO:0044030, GO:0045617, GO:0045944, GO:0048701, GO:0051973, GO:0060324, GO:0060463, GO:0060487, GO:0060672, GO:0061713, GO:0070830, GO:0090132
GTF2B	4.4188	464	0	0.0002	GO:0001174, GO:0006352, GO:0006366, GO:0006367, GO:0006473, GO:0016573, GO:0019083, GO:0042795, GO:0051123, GO:1904798, GO:1990114
HBP1	-0.2547	37	0.799	0.9077	GO:0006357, GO:0007050, GO:0016055
HES1	-0.8748	216	0.3817	0.6679	GO:0000122, GO:0001889, GO:0003143, GO:0003151, GO:0003266, GO:0003281, GO:0006357, GO:0007155, GO:0007219, GO:0007224, GO:0007399, GO:0008284, GO:0009952, GO:0016477, GO:0021537, GO:0021555, GO:0021557, GO:0021558, GO:0021575, GO:0021861, GO:0021984, GO:0030324, GO:0030513, GO:0030901, GO:0031016, GO:0035019, GO:0035910, GO:0042102, GO:0042531, GO:0043388, GO:0043433, GO:0045598, GO:0045608, GO:…
HIF1A	-2.5299	145	0.0114	0.0604	GO:0000302, GO:0001525, GO:0001666, GO:0001755, GO:0001837, GO:0001892, GO:0001922, GO:0001938, GO:0001947, GO:0002052, GO:0002248, GO:0002534, GO:0003151, GO:0003208, GO:0006089, GO:0006110, GO:0006355, GO:0006357, GO:0006879, GO:0007165, GO:0007595, GO:0008542, GO:0010039, GO:0010468, GO:0010573, GO:0010575, GO:0010628, GO:0010629, GO:0010634, GO:0014850, GO:0016239, GO:0016567, GO:0016579, GO:…
HMBOX1	0.5632	26	0.5733	0.8022	GO:0000122, GO:0032212, GO:0035563, GO:0045892, GO:0045893, GO:0051972, GO:0051973
HMGN3	-2.2733	461	0.023	0.096	GO:0006325, GO:0008150, GO:0045944, GO:0061178
HNF1B	-0.5342	35	0.5932	0.8022	GO:0001822, GO:0006357, GO:0009743, GO:0014070, GO:0030073, GO:0031016, GO:0032922, GO:0035565, GO:0039020, GO:0042493, GO:0045893, GO:0048598, GO:0048793, GO:0060261, GO:0065004, GO:0070365
HNF4A	-0.7795	79	0.4357	0.7162	GO:0003323, GO:0006357, GO:0006367, GO:0006591, GO:0006629, GO:0006805, GO:0007548, GO:0007596, GO:0008285, GO:0009749, GO:0010470, GO:0019216, GO:0023019, GO:0030154, GO:0030308, GO:0030522, GO:0042593, GO:0042632, GO:0042752, GO:0045892, GO:0045893, GO:0045944, GO:0048511, GO:0048856, GO:0050796, GO:0055088, GO:0055091, GO:0060395, GO:0070328, GO:0070365
HNF4G	-0.2695	55	0.7876	0.9077	GO:0006357, GO:0006367, GO:0030154, GO:0030522, GO:0045944, GO:0048856
HOXB13	3.5244	42	0.0004	0.0046	GO:0000122, GO:0001525, GO:0006357, GO:0008544, GO:0009611, GO:0033574, GO:0040008, GO:0060527, GO:0060743
HOXB7	-0.7291	98	0.4659	0.7272	GO:0006355, GO:0006357, GO:0007275, GO:0009952, GO:0030099, GO:0045944, GO:0048704, GO:0090190
IKZF1	-0.7018	38	0.4828	0.7275	GO:0006325, GO:0006357, GO:0007049, GO:0007498, GO:0030098, GO:0030218, GO:0045892
IRF1	-0.7228	32	0.4698	0.7272	GO:0002376, GO:0002819, GO:0006357, GO:0006915, GO:0007050, GO:0007596, GO:0008285, GO:0032481, GO:0032728, GO:0032735, GO:0034124, GO:0035458, GO:0043374, GO:0045088, GO:0045590, GO:0045892, GO:0045893, GO:0045944, GO:0051607, GO:0051726, GO:0060333, GO:0060337, GO:0071260, GO:2000564
IRF2	-2.4499	73	0.0143	0.066	GO:0000122, GO:0002376, GO:0006355, GO:0006357, GO:0007596, GO:0008283, GO:0045944, GO:0051607, GO:0060333, GO:0060337
IRF3	-2.5115	66	0.012	0.0606	GO:0000122, GO:0002376, GO:0006357, GO:0006915, GO:0006974, GO:0016032, GO:0031663, GO:0032479, GO:0032480, GO:0032481, GO:0032727, GO:0032728, GO:0035666, GO:0039530, GO:0042981, GO:0043123, GO:0045944, GO:0050727, GO:0051607, GO:0060333, GO:0060337, GO:0060340, GO:0071360, GO:0071888, GO:0097300, GO:0098586
IRF4	0.1501	63	0.8807	0.9629	GO:0002376, GO:0006357, GO:0019221, GO:0032733, GO:0032736, GO:0032743, GO:0032753, GO:0034122, GO:0042110, GO:0042832, GO:0043011, GO:0043388, GO:0043966, GO:0043967, GO:0045622, GO:0045893, GO:0045944, GO:0060333, GO:0060337, GO:0072540, GO:0120162
JUN	-2.6125	120	0.009	0.0488	GO:0000122, GO:0001525, GO:0001836, GO:0006357, GO:0006366, GO:0007179, GO:0007265, GO:0007568, GO:0007612, GO:0007623, GO:0009314, GO:0009612, GO:0032496, GO:0034097, GO:0034614, GO:0038095, GO:0042127, GO:0042493, GO:0042542, GO:0043065, GO:0043392, GO:0043525, GO:0043547, GO:0043922, GO:0043923, GO:0045657, GO:0045740, GO:0045892, GO:0045893, GO:0045944, GO:0051090, GO:0051365, GO:0051591, GO:…
JUNB	-1.8616	52	0.0627	0.1915	GO:0001570, GO:0001649, GO:0001829, GO:0006357, GO:0019221, GO:0030316, GO:0033687, GO:0042127, GO:0045597, GO:0045944, GO:0046697, GO:0051726, GO:0060136, GO:0060716, GO:0071277
KLF1	-2.0545	47	0.0399	0.1354	GO:0006355, GO:0006357, GO:0030218, GO:0045893, GO:0060135, GO:1901653
KLF13	2.504	29	0.0123	0.0606	GO:0006357, GO:0006366, GO:0008285, GO:0045647, GO:0045944
KLF5	-2.9714	79	0.003	0.0184	GO:0000122, GO:0001525, GO:0006357, GO:0008284, GO:0014816, GO:0014901, GO:0014908, GO:0030033, GO:0032534, GO:0045600, GO:0045944, GO:0060576, GO:0061586, GO:0071407, GO:0099156, GO:1901653, GO:1902895, GO:1990830
KLF6	-3.9758	49	0.0001	0.001	GO:0006357, GO:0030183, GO:0045893, GO:0045944
KLF9	-2.8065	66	0.005	0.0286	GO:0006357, GO:0007623, GO:0010839, GO:0071387, GO:0097067
KMT2B	-0.4582	90	0.6468	0.8355	GO:0044648, GO:0045652, GO:0045893, GO:0051568, GO:0097692
LYL1	-3.257	82	0.0011	0.0087	GO:0001955, GO:0006355, GO:0006357, GO:0030183, GO:0045893, GO:0060216
MAF	-0.8378	37	0.4021	0.679	GO:0000122, GO:0006357, GO:0006366, GO:0032330, GO:0045944, GO:0048468, GO:0048839, GO:0070306
MAFB	-0.2597	52	0.7951	0.9077	GO:0006355, GO:0006357, GO:0007379, GO:0007423, GO:0007585, GO:0021571, GO:0021572, GO:0021599, GO:0033077, GO:0035284, GO:0042472, GO:0045444, GO:0045637, GO:0045647, GO:0045671, GO:0045893, GO:0045944, GO:0048538
MAFF	-0.715	42	0.4746	0.7272	GO:0001701, GO:0006357, GO:0007567, GO:0007596, GO:0035914, GO:0045604, GO:0045944
MAFG	-0.7553	36	0.4501	0.7182	GO:0001701, GO:0006357, GO:0007596, GO:0030534, GO:0030641, GO:0042127, GO:0045604, GO:0045944
MAFK	0.4312	49	0.6663	0.8555	GO:0000122, GO:0006357, GO:0007399, GO:0007596
MAX	-0.7619	53	0.4461	0.7182	GO:0000082, GO:0000122, GO:0006357, GO:0009267, GO:0032868, GO:0045944, GO:0048678, GO:0051402, GO:0060041, GO:0065003, GO:0070317, GO:0071375
MAZ	-3.3209	70	0.0009	0.0075	GO:0000122, GO:0006357, GO:0006367, GO:0006369, GO:0008284, GO:0010628, GO:0014068, GO:0030335, GO:0045893, GO:0051897, GO:2001234
MBD1	1.8875	41	0.0591	0.1885	GO:0006366, GO:0045892
MBD2	-0.1247	28	0.9008	0.9629	GO:0000122, GO:0000183, GO:0006346, GO:0007507, GO:0007568, GO:0009612, GO:0030177, GO:0031667, GO:0032355, GO:0034622, GO:0035563, GO:0042127, GO:0042711, GO:0043044, GO:0044030, GO:0045892, GO:0048568, GO:0071407
MBD3	-7.2642	395	0	0	GO:0000122, GO:0001701, GO:0006346, GO:0007420, GO:0007507, GO:0007568, GO:0009888, GO:0016573, GO:0031667, GO:0032355, GO:0043044, GO:0044030, GO:0048568, GO:1901796
MBD4	0.6923	29	0.4888	0.7315	GO:0006281, GO:0032355, GO:0045008
MEF2A	-1.1757	98	0.2397	0.4907	GO:0000002, GO:0000122, GO:0000165, GO:0006351, GO:0006357, GO:0006915, GO:0007507, GO:0007517, GO:0010613, GO:0030154, GO:0045944, GO:0046326, GO:0048311, GO:0048813, GO:0051149, GO:0055005, GO:0061337, GO:0070375, GO:0071277
MEF2B	0.2023	35	0.8397	0.9344	GO:0006357, GO:0007517, GO:0030154, GO:0045944
MEF2C	0.2912	67	0.7709	0.9077	GO:0000122, GO:0000165, GO:0001568, GO:0001649, GO:0001764, GO:0001782, GO:0001947, GO:0001958, GO:0001974, GO:0002062, GO:0002467, GO:0002634, GO:0003138, GO:0003139, GO:0003151, GO:0003185, GO:0003211, GO:0006355, GO:0006357, GO:0006915, GO:0006959, GO:0007399, GO:0007507, GO:0007517, GO:0007519, GO:0007521, GO:0007611, GO:0010628, GO:0010629, GO:0010694, GO:0014033, GO:0014902, GO:0030154, GO:…
MEIS1	0.0264	50	0.9789	0.9835	GO:0001525, GO:0001654, GO:0002089, GO:0006357, GO:0007420, GO:0007626, GO:0008284, GO:0009880, GO:0009887, GO:0030097, GO:0035855, GO:0045638, GO:0045665, GO:0045944, GO:0060044, GO:0060216
MEIS2	0.9867	58	0.3238	0.6118	GO:0000122, GO:0001654, GO:0006357, GO:0007420, GO:0008284, GO:0008542, GO:0009612, GO:0009880, GO:0009887, GO:0031016, GO:0045638, GO:0045931, GO:0045944, GO:0070848, GO:0110024
MITF	0.1321	35	0.8949	0.9629	GO:0000122, GO:0006351, GO:0006355, GO:0006357, GO:0010628, GO:0030316, GO:0030318, GO:0030336, GO:0042127, GO:0043010, GO:0044336, GO:0045165, GO:0045670, GO:0045893, GO:0045944, GO:0046849, GO:0065003, GO:2000144, GO:2001141
MNT	4.3567	53	0	0.0003	GO:0000122, GO:0006357, GO:0006366, GO:0007275, GO:0007569, GO:0008285, GO:0051726, GO:2001234
MXI1	1.1986	72	0.2307	0.4814	GO:0000122, GO:0006357
MYB	-0.7323	25	0.464	0.7272	GO:0000122, GO:0000278, GO:0001666, GO:0006338, GO:0006355, GO:0032967, GO:0043525, GO:0045624, GO:0045892, GO:0045893, GO:0045944, GO:0048661, GO:0051571, GO:0051574, GO:0060252, GO:0070301, GO:0071300, GO:0071636, GO:1902036, GO:1904899, GO:2000491, GO:2000845
MYBL2	-0.6177	27	0.5368	0.7818	GO:0000278, GO:0006355, GO:0006357, GO:0043525, GO:0045944, GO:0051726, GO:0090307, GO:1990830
MYC	0.5397	369	0.5894	0.8022	GO:0000082, GO:0000122, GO:0000165, GO:0001658, GO:0002053, GO:0006112, GO:0006338, GO:0006357, GO:0006879, GO:0006974, GO:0007050, GO:0007219, GO:0008284, GO:0010332, GO:0010468, GO:0010628, GO:0015671, GO:0016579, GO:0019221, GO:0032204, GO:0032873, GO:0032986, GO:0034644, GO:0035690, GO:0042493, GO:0043066, GO:0043280, GO:0044346, GO:0045656, GO:0045893, GO:0045944, GO:0048146, GO:0048147, GO:…
MYNN	-5.9642	441	0	0	GO:0006357, GO:1990830
MYOD1	-1.2327	45	0.2177	0.4677	GO:0000381, GO:0006357, GO:0006468, GO:0007517, GO:0007518, GO:0007519, GO:0007520, GO:0009267, GO:0014904, GO:0014908, GO:0035562, GO:0035914, GO:0042693, GO:0043415, GO:0043484, GO:0043503, GO:0043966, GO:0043967, GO:0045663, GO:0045944, GO:0048741, GO:0048743, GO:0051099, GO:0051149, GO:0071356, GO:0071385, GO:0071392, GO:0071453, GO:1901741, GO:1905382, GO:2000818
NANOG	2.5197	44	0.0117	0.0606	GO:0000122, GO:0001714, GO:0006355, GO:0006357, GO:0010468, GO:0019221, GO:0019827, GO:0030154, GO:0035019, GO:0045595, GO:0045944, GO:2000648
NEUROD1	-0.9732	32	0.3304	0.6182	GO:0003326, GO:0003329, GO:0006357, GO:0006913, GO:0007263, GO:0009749, GO:0009952, GO:0021542, GO:0021549, GO:0022008, GO:0023019, GO:0030073, GO:0030182, GO:0031018, GO:0035881, GO:0035883, GO:0042493, GO:0042593, GO:0043065, GO:0045597, GO:0045666, GO:0045893, GO:0045944, GO:0046426, GO:0048562, GO:0048666, GO:0048839, GO:0050796, GO:0051091, GO:0060730, GO:0071156, GO:0071333, GO:2000675, GO:…
NFATC1	-2.3774	34	0.0174	0.0788	GO:0001816, GO:0003180, GO:0003184, GO:0006357, GO:0007223, GO:0030178, GO:0033173, GO:0035556, GO:0038095, GO:0045893, GO:0045944, GO:1905064
NFE2	-0.6278	43	0.5301	0.7773	GO:0006337, GO:0006357, GO:0007275, GO:0007596, GO:0007599, GO:0045652, GO:0045893
NFE2L1	0.53	30	0.5961	0.8022	GO:0006357, GO:0006783, GO:0008203, GO:0009653, GO:0034599
NFIC	-0.5207	27	0.6026	0.8022	GO:0000122, GO:0006260, GO:0006357, GO:0006366, GO:0045944
NFKB1	-4.5636	162	0	0.0001	GO:0000122, GO:0002223, GO:0006357, GO:0006366, GO:0006915, GO:0006954, GO:0010629, GO:0010744, GO:0010884, GO:0010956, GO:0010957, GO:0031293, GO:0032269, GO:0032375, GO:0032481, GO:0032695, GO:0035994, GO:0038095, GO:0043066, GO:0043312, GO:0045893, GO:0045944, GO:0050728, GO:0050852, GO:0051092, GO:0051403, GO:0070498, GO:0071222, GO:0071260, GO:0071316, GO:0071347, GO:0071354, GO:0071356, GO:…
NFYB	1.2112	71	0.2258	0.4757	GO:0006355, GO:0006357, GO:0045540, GO:0045944
NME2	8.0521	405	0	0	GO:0002762, GO:0006165, GO:0006183, GO:0006228, GO:0006241, GO:0007155, GO:0007189, GO:0007229, GO:0009142, GO:0010976, GO:0015949, GO:0018106, GO:0034599, GO:0042981, GO:0043066, GO:0043312, GO:0045618, GO:0045682, GO:0045893, GO:0045944, GO:0046777, GO:0050679, GO:0060416, GO:0071333, GO:0071398
NR1I2	-0.2817	158	0.7782	0.9077	GO:0000122, GO:0006355, GO:0006367, GO:0006805, GO:0007165, GO:0008202, GO:0030154, GO:0030522, GO:0042738, GO:0042908, GO:0045892, GO:0045893, GO:0045944
NR2C2	0.5291	81	0.5967	0.8022	GO:0000122, GO:0006355, GO:0006357, GO:0006367, GO:0007283, GO:0007399, GO:0030154, GO:0030522, GO:0040019, GO:0045944, GO:0048856
NR2F1	-1.1673	65	0.2431	0.493	GO:0000122, GO:0006357, GO:0006367, GO:0007165, GO:0007399, GO:0010977, GO:0030154, GO:0030522, GO:0045944, GO:0048856
NR2F6	-0.7597	32	0.4474	0.7182	GO:0000122, GO:0006357, GO:0006367, GO:0030154, GO:0030522, GO:0043153, GO:0048666, GO:0048856, GO:0050965
NR4A1	-0.0481	42	0.9616	0.9797	GO:0001938, GO:0002042, GO:0006357, GO:0006367, GO:0007165, GO:0030522, GO:0035767, GO:0035924, GO:0044344, GO:0045444, GO:0045786, GO:0045944, GO:0061469, GO:0071376
NR5A2	-1.3386	32	0.1807	0.4151	GO:0006355, GO:0006357, GO:0006367, GO:0008206, GO:0009755, GO:0009792, GO:0009888, GO:0030522, GO:0030855, GO:0042127, GO:0042592, GO:0042632, GO:0045070, GO:0045893, GO:0045944, GO:0061113, GO:0097720, GO:1990830
NRF1	1.3626	71	0.173	0.4037	GO:0006357, GO:0007005, GO:0045944
ONECUT1	1.4922	55	0.1357	0.3384	GO:0001889, GO:0001952, GO:0002064, GO:0006006, GO:0006355, GO:0006357, GO:0007219, GO:0007492, GO:0009653, GO:0030183, GO:0030335, GO:0030512, GO:0031018, GO:0045165, GO:0045944, GO:0048536, GO:0060271
PAX5	-2.0574	50	0.0396	0.1354	GO:0000122, GO:0006357, GO:0006366, GO:0006959, GO:0007275, GO:0007283, GO:0007568, GO:0009887, GO:0021670, GO:0021987, GO:0030534, GO:0035914, GO:0045944, GO:0048701, GO:0048856, GO:0050855, GO:0051573
PBX2	0.0151	44	0.9879	0.9879	GO:0001654, GO:0006357, GO:0007420, GO:0009887, GO:0009954, GO:0030326, GO:0045944, GO:0048568, GO:0048666
PBX3	0.6612	50	0.5085	0.7511	GO:0001654, GO:0006357, GO:0007387, GO:0007388, GO:0007420, GO:0009887, GO:0048568, GO:0048666
PCGF2	3.8144	345	0.0001	0.0017	GO:0000122, GO:0001701, GO:0006342, GO:0009952, GO:0016573, GO:0036353, GO:0048704, GO:0070301, GO:0070317, GO:2001234
PDX1	1.6485	49	0.0992	0.2639	GO:0000122, GO:0001889, GO:0003309, GO:0006006, GO:0006091, GO:0006357, GO:0006366, GO:0007224, GO:0007263, GO:0007417, GO:0008284, GO:0008285, GO:0009611, GO:0009887, GO:0010040, GO:0010157, GO:0010260, GO:0010942, GO:0016331, GO:0030073, GO:0031017, GO:0031100, GO:0033273, GO:0034097, GO:0035094, GO:0035774, GO:0042493, GO:0042593, GO:0043201, GO:0043279, GO:0043388, GO:0045944, GO:0048565, GO:…
PKNOX1	1.4777	33	0.1395	0.344	GO:0001525, GO:0006357, GO:0006366, GO:0030217, GO:0030218, GO:0043010, GO:0045944
POU2F1	-0.0819	31	0.9347	0.9751	GO:0006357, GO:0019221, GO:0042795, GO:0045892, GO:0045944
POU4F2	0.3678	28	0.713	0.8713	GO:0000122, GO:0000165, GO:0006357, GO:0007283, GO:0007411, GO:0007507, GO:0007605, GO:0010666, GO:0030182, GO:0030520, GO:0031290, GO:0032869, GO:0043068, GO:0043433, GO:0045596, GO:0045597, GO:0045672, GO:0045773, GO:0045944, GO:0046326, GO:0048675, GO:0050885, GO:0051090, GO:0060041, GO:0071345, GO:0071392, GO:0071453, GO:0072332, GO:0090259, GO:1901796, GO:1902870, GO:1904178, GO:1990791, GO:…
POU5F1	1.2113	67	0.2258	0.4757	GO:0000122, GO:0001714, GO:0001824, GO:0006355, GO:0006357, GO:0009611, GO:0009653, GO:0009786, GO:0010468, GO:0035019, GO:0045944, GO:0060965, GO:1902894
PPARA	-0.7477	32	0.4546	0.7201	GO:0000122, GO:0001666, GO:0006367, GO:0006631, GO:0007507, GO:0008544, GO:0009267, GO:0009755, GO:0010565, GO:0010745, GO:0010876, GO:0010887, GO:0010891, GO:0019216, GO:0019217, GO:0030154, GO:0030512, GO:0030522, GO:0032000, GO:0032091, GO:0032099, GO:0032868, GO:0032922, GO:0033993, GO:0035095, GO:0042060, GO:0042157, GO:0042752, GO:0043401, GO:0045070, GO:0045471, GO:0045722, GO:0045776, GO:…
PPARD	-1.0812	34	0.2796	0.5567	GO:0000122, GO:0006006, GO:0006029, GO:0006091, GO:0006357, GO:0006367, GO:0006629, GO:0006631, GO:0006635, GO:0006776, GO:0006915, GO:0007507, GO:0007566, GO:0008203, GO:0008283, GO:0008366, GO:0008654, GO:0009062, GO:0009749, GO:0009755, GO:0010887, GO:0014068, GO:0014823, GO:0014842, GO:0014912, GO:0015908, GO:0019216, GO:0030154, GO:0030308, GO:0030522, GO:0031589, GO:0032966, GO:0033189, GO:…
PPARG	-0.9122	39	0.3617	0.6486	GO:0000122, GO:0001890, GO:0002674, GO:0006357, GO:0006367, GO:0006629, GO:0006631, GO:0006919, GO:0007165, GO:0007186, GO:0007507, GO:0007584, GO:0008217, GO:0009409, GO:0009612, GO:0009755, GO:0010742, GO:0010745, GO:0010887, GO:0010891, GO:0015909, GO:0016525, GO:0019216, GO:0019395, GO:0030154, GO:0030224, GO:0030308, GO:0030514, GO:0030855, GO:0031000, GO:0031100, GO:0032869, GO:0032966, GO:…
PRDM1	0.3554	41	0.7223	0.8713	GO:0000122, GO:0002250, GO:0006357, GO:0010468, GO:0032259, GO:0032823, GO:0033082, GO:0045087, GO:0045165, GO:0051136
PRDM14	-3.2665	187	0.0011	0.0087	GO:0000122, GO:0000902, GO:0001708, GO:0001827, GO:0006357, GO:0007281, GO:0007566, GO:0009566, GO:0010468, GO:0030718, GO:0034972, GO:0035019, GO:0040037, GO:0044030, GO:0048873, GO:0060817, GO:1902093, GO:1902459
PROX1	0.3679	25	0.713	0.8713	GO:0000122, GO:0001709, GO:0001822, GO:0001889, GO:0001938, GO:0001946, GO:0002088, GO:0002194, GO:0006357, GO:0007420, GO:0007623, GO:0008284, GO:0008285, GO:0010468, GO:0010595, GO:0021516, GO:0021542, GO:0021707, GO:0021915, GO:0030240, GO:0030324, GO:0030910, GO:0031016, GO:0031667, GO:0042752, GO:0043049, GO:0043433, GO:0045071, GO:0045737, GO:0045787, GO:0045892, GO:0045944, GO:0046619, GO:…
RARA	-2.2918	37	0.0219	0.0932	GO:0000122, GO:0006367, GO:0006468, GO:0007165, GO:0008284, GO:0009755, GO:0030154, GO:0030853, GO:0032526, GO:0032689, GO:0032720, GO:0032736, GO:0032753, GO:0032754, GO:0043277, GO:0045630, GO:0045787, GO:0045892, GO:0045893, GO:0045944, GO:0048384, GO:0051099, GO:0071391
RARB	-2.464	57	0.0137	0.066	GO:0000122, GO:0001657, GO:0002068, GO:0003148, GO:0003417, GO:0006367, GO:0007165, GO:0008285, GO:0009755, GO:0021756, GO:0022008, GO:0030154, GO:0031641, GO:0032331, GO:0035116, GO:0035264, GO:0043065, GO:0043066, GO:0045666, GO:0045944, GO:0048048, GO:0048384, GO:0048566, GO:0055012
RARG	-2.3206	51	0.0203	0.0881	GO:0000122, GO:0001843, GO:0002068, GO:0003430, GO:0006367, GO:0008284, GO:0008285, GO:0008361, GO:0009755, GO:0009952, GO:0030154, GO:0031076, GO:0031641, GO:0032331, GO:0032526, GO:0035116, GO:0035264, GO:0043065, GO:0043068, GO:0045637, GO:0045944, GO:0048048, GO:0048384, GO:0060070, GO:0060324, GO:0060534, GO:0060740, GO:0070384, GO:0071300, GO:1990830
RBPJ	-1.1564	59	0.2475	0.4974	GO:0000122, GO:0001525, GO:0001756, GO:0001837, GO:0001974, GO:0002437, GO:0003139, GO:0003151, GO:0003160, GO:0003176, GO:0003177, GO:0003198, GO:0003214, GO:0003222, GO:0003256, GO:0006367, GO:0006959, GO:0007219, GO:0007221, GO:0008285, GO:0009912, GO:0009957, GO:0010628, GO:0021983, GO:0030183, GO:0030216, GO:0030279, GO:0030513, GO:0035019, GO:0035912, GO:0036302, GO:0042742, GO:0043011, GO:…
RELA	-4.2169	142	0	0.0004	GO:0000122, GO:0001889, GO:0001942, GO:0002223, GO:0006117, GO:0006325, GO:0006351, GO:0006355, GO:0006357, GO:0006954, GO:0006968, GO:0007249, GO:0007568, GO:0008284, GO:0009887, GO:0010033, GO:0010224, GO:0014040, GO:0016032, GO:0019221, GO:0031293, GO:0032481, GO:0032495, GO:0032570, GO:0032735, GO:0032757, GO:0032868, GO:0033209, GO:0033234, GO:0033554, GO:0033590, GO:0034097, GO:0035729, GO:…
RFX1	-0.9247	37	0.3551	0.6486	GO:0006357, GO:0006955
RUNX2	-0.106	63	0.9156	0.9692	GO:0001503, GO:0001649, GO:0002062, GO:0006357, GO:0006367, GO:0030097, GO:0030182, GO:0030509, GO:0045595, GO:0045669, GO:0045892, GO:0045893, GO:0045944, GO:0071773, GO:1901522
SATB1	-1.5359	296	0.1246	0.318	GO:0000122, GO:0006325, GO:0006338, GO:0006357, GO:0016032
SETDB1	0.8433	389	0.3991	0.679	GO:0007265, GO:0010629, GO:0033273, GO:0045471, GO:0045869, GO:0051567, GO:0070828, GO:0090309
SIX2	-0.5053	39	0.6134	0.8115	GO:0001822, GO:0002062, GO:0003337, GO:0006357, GO:0006606, GO:0007501, GO:0008283, GO:0009653, GO:0009948, GO:0016477, GO:0030278, GO:0032330, GO:0042474, GO:0045596, GO:0045944, GO:0048557, GO:0048701, GO:0072006, GO:0072028, GO:0072038, GO:0072137, GO:0072161, GO:0090189, GO:0097168, GO:1902732
SIX5	-2.0847	25	0.0371	0.1354	GO:0002088, GO:0006357, GO:0007286, GO:0045892, GO:0045944, GO:1902723
SMAD3	-2.9153	33	0.0036	0.0208	GO:0000122, GO:0001657, GO:0001666, GO:0001701, GO:0001707, GO:0001756, GO:0001889, GO:0001947, GO:0002076, GO:0002520, GO:0006357, GO:0006919, GO:0006955, GO:0007050, GO:0007179, GO:0007183, GO:0007492, GO:0009653, GO:0009880, GO:0010628, GO:0010694, GO:0010718, GO:0016032, GO:0016202, GO:0016579, GO:0017015, GO:0023019, GO:0030154, GO:0030308, GO:0030325, GO:0030335, GO:0030501, GO:0030509, GO:…
SMAD4	-1.6554	26	0.0978	0.2639	GO:0000122, GO:0001541, GO:0001658, GO:0001666, GO:0001701, GO:0001702, GO:0003148, GO:0003190, GO:0003198, GO:0003220, GO:0003251, GO:0003360, GO:0006357, GO:0006879, GO:0007179, GO:0007183, GO:0007283, GO:0007338, GO:0007411, GO:0008283, GO:0008285, GO:0009653, GO:0010614, GO:0010718, GO:0010862, GO:0014033, GO:0016579, GO:0017015, GO:0030154, GO:0030308, GO:0030509, GO:0030511, GO:0030513, GO:…
SNAI2	1.7864	62	0.074	0.2201	GO:0000122, GO:0001649, GO:0001837, GO:0003180, GO:0003198, GO:0003273, GO:0006355, GO:0007219, GO:0007605, GO:0010839, GO:0010957, GO:0014032, GO:0030335, GO:0032331, GO:0032642, GO:0033629, GO:0035921, GO:0043473, GO:0043518, GO:0045667, GO:0060429, GO:0061314, GO:0070563, GO:0071364, GO:0090090, GO:1902230, GO:2000810, GO:2000811, GO:2001240
SNAPC4	-0.8812	30	0.3782	0.6672	GO:0042795, GO:0042796
SOX11	1.3154	28	0.1884	0.422	GO:0000122, GO:0001501, GO:0001822, GO:0001841, GO:0002089, GO:0003151, GO:0003211, GO:0003357, GO:0006355, GO:0008284, GO:0009653, GO:0010628, GO:0010629, GO:0014003, GO:0014009, GO:0014032, GO:0017015, GO:0021510, GO:0021782, GO:0030154, GO:0030182, GO:0030513, GO:0035332, GO:0035914, GO:0045666, GO:0045669, GO:0045778, GO:0045893, GO:0045944, GO:0046887, GO:0048485, GO:0048557, GO:0048704, GO:…
SOX13	-3.463	41	0.0005	0.0055	GO:0000122, GO:0006355, GO:0006357, GO:0009653, GO:0021529, GO:0042492, GO:0045165, GO:0045588, GO:0045892, GO:0090090, GO:0090336
SOX6	0.3639	29	0.7159	0.8713	GO:0001502, GO:0002062, GO:0006355, GO:0006357, GO:0007417, GO:0007517, GO:0021529, GO:0032332, GO:0045165, GO:0045892, GO:0048708, GO:0051216, GO:0061036, GO:0071560, GO:2000726, GO:2000741
SP1	-3.9777	316	0.0001	0.001	GO:0006355, GO:0006357, GO:0010628, GO:0016032, GO:0032869, GO:0033194, GO:0042795, GO:0043536, GO:0043923, GO:0045540, GO:0045766, GO:0045893, GO:0045944, GO:0048511, GO:1902004, GO:1904828, GO:1905564
SP3	-4.1697	74	0	0.0005	GO:0000122, GO:0001503, GO:0001779, GO:0001829, GO:0001889, GO:0001892, GO:0006355, GO:0006357, GO:0030183, GO:0030217, GO:0030219, GO:0030224, GO:0030324, GO:0030851, GO:0043353, GO:0045892, GO:0045893, GO:0045944, GO:0048596, GO:0048706, GO:0060136, GO:0060216
SP4	-0.713	55	0.4759	0.7272	GO:0006357
SPI1	-3.7045	100	0.0002	0.0024	GO:0000122, GO:0002320, GO:0006357, GO:0010629, GO:0030098, GO:0030154, GO:0030218, GO:0030225, GO:0030851, GO:0035019, GO:0043011, GO:0043966, GO:0044027, GO:0045347, GO:0045646, GO:0045814, GO:0045892, GO:0045893, GO:0045944, GO:0060033, GO:0070102, GO:0071361, GO:0090241, GO:0090402, GO:1900745, GO:1902262, GO:1902895
SPIB	0.9861	56	0.3241	0.6118	GO:0006357, GO:0030154, GO:0045944
STAT1	-4.3022	282	0	0.0003	GO:0000122, GO:0001937, GO:0002053, GO:0002230, GO:0003340, GO:0006952, GO:0007221, GO:0007259, GO:0008015, GO:0010742, GO:0016032, GO:0016525, GO:0019221, GO:0032727, GO:0033209, GO:0034097, GO:0035456, GO:0035458, GO:0038113, GO:0038114, GO:0042127, GO:0042981, GO:0043124, GO:0043434, GO:0045648, GO:0045893, GO:0045944, GO:0046725, GO:0048661, GO:0051591, GO:0051607, GO:0060333, GO:0060334, GO:…
STAT2	-3.3227	39	0.0009	0.0075	GO:0001932, GO:0006357, GO:0006952, GO:0007259, GO:0016032, GO:0019221, GO:0042127, GO:0043434, GO:0051607, GO:0060337, GO:0090140
STAT3	-5.5052	75	0	0	GO:0000122, GO:0001659, GO:0001754, GO:0006355, GO:0006357, GO:0006606, GO:0006952, GO:0006954, GO:0007165, GO:0007259, GO:0007399, GO:0010507, GO:0010628, GO:0016032, GO:0016310, GO:0019221, GO:0019953, GO:0030335, GO:0030522, GO:0032355, GO:0032731, GO:0032733, GO:0032755, GO:0032757, GO:0032760, GO:0032870, GO:0033210, GO:0035019, GO:0035723, GO:0038111, GO:0038113, GO:0038114, GO:0038155, GO:…
TBP	-2.3655	44	0.018	0.0797	GO:0006352, GO:0006361, GO:0006362, GO:0006363, GO:0006366, GO:0006367, GO:0006383, GO:0007283, GO:0016032, GO:0042795, GO:0045815, GO:0045893, GO:0051123, GO:1901796
TBX21	-0.4169	75	0.6768	0.8611	GO:0000122, GO:0001708, GO:0001947, GO:0006355, GO:0006357, GO:0007275, GO:0009615, GO:0030217, GO:0032703, GO:0043161, GO:0045580, GO:0045892, GO:0045893, GO:0048304, GO:0071310, GO:0072676, GO:2000320, GO:2000329, GO:2000552
TCF12	-0.9147	75	0.3603	0.6486	GO:0006357, GO:0006955, GO:0007399, GO:0007517, GO:0030154, GO:0045666, GO:0045944, GO:1902036
TCF4	0.4916	62	0.623	0.8144	GO:0006357, GO:0007399, GO:0030154, GO:0045666, GO:0045893, GO:0045944, GO:0065004
TCF7	-0.2277	58	0.8199	0.9218	GO:0006355, GO:0006357, GO:0006955, GO:0033153, GO:0042492, GO:0045586, GO:0045892, GO:0060070, GO:0071353, GO:1904837
TEAD1	0.2067	124	0.8362	0.9344	GO:0006357, GO:0006367, GO:0035329, GO:0045893, GO:0045944, GO:0048568, GO:0065003, GO:1902895
TEAD2	-2.9731	29	0.0029	0.0184	GO:0001570, GO:0001843, GO:0003143, GO:0006355, GO:0006357, GO:0006367, GO:0030903, GO:0035329, GO:0045893, GO:0045944, GO:0048339, GO:0048368, GO:0048568, GO:0060548, GO:0065003, GO:0071300, GO:2000736
TEAD4	-2.4538	67	0.0141	0.066	GO:0001501, GO:0006357, GO:0006367, GO:0007517, GO:0035329, GO:0048568
TERF1	1.2946	445	0.1955	0.4312	GO:0000723, GO:0007004, GO:0007049, GO:0008156, GO:0016233, GO:0032211, GO:0032214, GO:0051301, GO:0051974, GO:0061820, GO:0090656, GO:1904357, GO:1904792, GO:1904850, GO:1904911, GO:1904914, GO:1905778, GO:1905839
TERF2	1.6346	404	0.1021	0.2639	GO:0000723, GO:0001701, GO:0006278, GO:0007049, GO:0010628, GO:0010629, GO:0016233, GO:0031627, GO:0031848, GO:0032204, GO:0032205, GO:0032206, GO:0032208, GO:0032210, GO:0032211, GO:0032214, GO:0051000, GO:0061820, GO:0070198, GO:0090398, GO:0099087, GO:1903770, GO:1903824, GO:1904354, GO:1904357, GO:1904430, GO:1905778, GO:1905839, GO:2000773
TFAP2A	-0.0293	62	0.9766	0.9835	GO:0000122, GO:0001822, GO:0003404, GO:0003409, GO:0006357, GO:0007605, GO:0008285, GO:0010628, GO:0010842, GO:0010944, GO:0021559, GO:0021623, GO:0030501, GO:0035115, GO:0042127, GO:0042472, GO:0043066, GO:0043525, GO:0045595, GO:0045892, GO:0045893, GO:0045944, GO:0048701, GO:0048856, GO:0060021, GO:0060349, GO:0061029, GO:0070172, GO:0071281, GO:2000378
TFAP4	-1.1777	39	0.2389	0.4907	GO:0006357, GO:0006978, GO:0008285, GO:0043065, GO:0043392, GO:0043922, GO:0043923, GO:0045736, GO:0045892, GO:0045893, GO:0045944, GO:0065003, GO:0071157, GO:0071549, GO:1901990, GO:2001269
THAP1	-0.8412	52	0.4003	0.679	GO:0000122, GO:0001935, GO:0006351, GO:0006355, GO:0006357, GO:0007049, GO:0007346
THAP11	-1.6477	110	0.0994	0.2639	GO:0000122, GO:0006357
TP53	-1.8749	238	0.0608	0.1885	GO:0000122, GO:0000733, GO:0001701, GO:0001756, GO:0001836, GO:0002244, GO:0002309, GO:0002326, GO:0002360, GO:0002931, GO:0006289, GO:0006302, GO:0006355, GO:0006357, GO:0006606, GO:0006914, GO:0006974, GO:0006977, GO:0006978, GO:0006983, GO:0007050, GO:0007179, GO:0007265, GO:0007369, GO:0007406, GO:0007569, GO:0008104, GO:0008156, GO:0008285, GO:0008340, GO:0009299, GO:0009303, GO:0009651, GO:…
TP73	-0.923	38	0.356	0.6486	GO:0000187, GO:0001822, GO:0006298, GO:0006357, GO:0006974, GO:0007050, GO:0007346, GO:0008630, GO:0010243, GO:0010468, GO:0016032, GO:0042493, GO:0042771, GO:0042981, GO:0043065, GO:0045665, GO:0045893, GO:0045944, GO:0048714, GO:0051262, GO:0060044, GO:0071158, GO:1900740, GO:1901796, GO:1902036
TWIST2	-0.0716	25	0.9429	0.9751	GO:0006357, GO:0007275, GO:0030154, GO:0030335, GO:0032502, GO:0043066, GO:0045668, GO:0045892
USF1	-2.1919	59	0.0284	0.1141	GO:0000430, GO:0000432, GO:0001666, GO:0006006, GO:0006357, GO:0009411, GO:0019086, GO:0032869, GO:0042593, GO:0045944, GO:0045990, GO:0051918, GO:0055088
USF2	-1.97	37	0.0488	0.163	GO:0000430, GO:0000432, GO:0006357, GO:0019086, GO:0045944, GO:0055088
WT1	-0.4145	29	0.6785	0.8611	GO:0000122, GO:0001570, GO:0001657, GO:0001658, GO:0001822, GO:0003156, GO:0006355, GO:0006357, GO:0007281, GO:0007356, GO:0007507, GO:0007530, GO:0008285, GO:0008380, GO:0008406, GO:0008584, GO:0009888, GO:0010628, GO:0030308, GO:0030325, GO:0030539, GO:0030855, GO:0032835, GO:0032836, GO:0035802, GO:0043010, GO:0043066, GO:0045892, GO:0045893, GO:0045944, GO:0060231, GO:0060421, GO:0060539, GO:…
YBX1	-1.8804	30	0.0601	0.1885	GO:0000398, GO:0006355, GO:0007219, GO:0008544, GO:0010468, GO:0017148, GO:0045944, GO:0048255, GO:0048598, GO:0050658, GO:0051031, GO:0051781, GO:0070934, GO:1903608, GO:1990428, GO:2000773
YY1	0.3238	68	0.7461	0.891	GO:0000122, GO:0000724, GO:0006357, GO:0006403, GO:0006974, GO:0007283, GO:0009952, GO:0010225, GO:0010629, GO:0016579, GO:0030183, GO:0032688, GO:0034644, GO:0034696, GO:0045944, GO:0048468, GO:0048593, GO:0051276, GO:0061052, GO:0071347, GO:0071707, GO:1902894
ZBTB7A	5.9946	86	0	0	GO:0000122, GO:0000381, GO:0006110, GO:0006325, GO:0006338, GO:0006351, GO:0006357, GO:0030183, GO:0030512, GO:0034504, GO:0042981, GO:0043249, GO:0045444, GO:0045746, GO:0045892, GO:0051090, GO:0051092, GO:0060766, GO:0097680, GO:2000677
ZC3H8	3.7862	353	0.0002	0.0018	GO:0006357, GO:0006915, GO:0033085, GO:0042795, GO:0042796, GO:0043029, GO:0045892, GO:0045945, GO:0046677, GO:0070245
ZEB2	0.5212	52	0.6022	0.8022	GO:0000122, GO:0006357, GO:0007399, GO:0045636, GO:0045944, GO:0048023, GO:0048066, GO:0048856, GO:0050790, GO:0097324, GO:1903056
ZFX	-0.7582	50	0.4483	0.7182	GO:0001541, GO:0006357, GO:0007283, GO:0009566, GO:0009791, GO:0035264, GO:0048599, GO:0048872, GO:0060746
ZHX1	7.2341	453	0	0	GO:0000122, GO:0006357, GO:0030154, GO:0045892
ZHX2	3.2075	454	0.0013	0.01	GO:0000122, GO:0006357, GO:0006402, GO:0035019, GO:0045665, GO:0045892, GO:0060040
ZKSCAN1	-0.5434	38	0.5868	0.8022	GO:0006357
ZNF143	-0.0652	49	0.948	0.9751	GO:0006355, GO:0006357, GO:0006359, GO:0042795, GO:0045944, GO:0045945, GO:1905382
ZNF165	-1.9198	100	0.0549	0.1777	GO:0006357
ZNF175	-4.7152	435	0	0.0001	GO:0000122, GO:0006357, GO:0045944, GO:0051607
ZNF197	-0.3905	353	0.6962	0.8682	GO:0006357, GO:0045944
ZNF207	-3.4098	452	0.0007	0.0064	GO:0000070, GO:0001578, GO:0007094, GO:0008608, GO:0046785, GO:0050821, GO:0051301, GO:0051983, GO:0090307
ZNF263	2.1616	304	0.0306	0.1209	GO:0000122, GO:0006355, GO:0006357, GO:0045944
ZNF318	-0.8351	368	0.4037	0.679	GO:0045892, GO:0045893, GO:0051321
ZNF384	-2.0649	62	0.0389	0.1354	GO:0006357, GO:0045944
ZNF584	-1.638	215	0.1014	0.2639	GO:0006357
ZNF589	-2.1256	294	0.0335	0.1277	GO:0000122, GO:0006357
ZNF639	-1.4204	26	0.1555	0.3749	GO:0006357, GO:0030307, GO:0043922, GO:0043923, GO:0045892, GO:0045944, GO:0046718
ZNF644	1.3354	311	0.1817	0.4151	GO:0006357
ZNF740	-0.0893	36	0.9288	0.9751	GO:0006357
ZNF750	0.1281	448	0.8981	0.9629	GO:0000122, GO:0008544, GO:0010719, GO:0030154, GO:0045944
ZNF766	0.5001	282	0.617	0.8115	GO:0006355
ZNF83	0.3548	201	0.7227	0.8713	GO:0006357
ZNF92	-4.1376	398	0	0.0005	GO:0006355, GO:0006357
ZZZ3	1.8046	144	0.0711	0.2144	GO:0043967
